# Supplementary material for: The Structural Proteins of Thermophilic Bacteriophage P23-77: Expression and Characterization
Source: Int J Mol Sci. 2025 Sep 6;26(17):8688. doi: 10.3390/ijms26178688 (PMC12429598; doi:10.3390/ijms26178688)
Supplement: Supplementary file 1 [file ijms-26-08688-s001.zip]

Archive with 1 entries (1 files):
- ijms-3832184-supplementary.pdf
